# Supplementary material for: Effectiveness of a Group-Based Rehabilitation Program Combining Education with Multimodal Exercises in the Treatment of Patients with Nonspecific Chronic Low Back Pain: A Retrospective Uncontrolled Study
Source: Biology (Basel). 2022 Oct 14;11(10):1508. doi: 10.3390/biology11101508 (PMC9598691; doi:10.3390/biology11101508)
Supplement: Supplementary file 1 [file biology-11-01508-s001.zip]

Archive with 1 entries (1 files):
- biology-1958225-supplementary.pdf
